# Supplementary material for: Morphometric Analysis of Rat Prostate Development: Roles of MEK/ERK and Rho Signaling Pathways in Prostatic Morphogenesis
Source: Biomolecules. 2021 Dec 4;11(12):1829. doi: 10.3390/biom11121829 (PMC8698940; doi:10.3390/biom11121829)
Supplement: Supplementary file 1 [file biomolecules-11-01829-s001.zip]

Archive with 2 entries (2 files):
- supple video.AVI
- supplementary.pdf
